# Supplementary material for: The state of biosafety across China's CDC microbiology laboratories: insights from a nationwide survey (2021–2023)
Source: Front Public Health. 2024 Aug 2;12:1436503. doi: 10.3389/fpubh.2024.1436503 (PMC11327048; doi:10.3389/fpubh.2024.1436503)
Supplement: Supplementary file 1 [file Table_1.XLSX]

## Sheet: Sheet1
Biosafety Level	Percentage of All Records	Molecular/Numerator of All Records	Provincial Percentage	Provincial Molecular/Numerator	Municipal Percentage	Municipal Molecular/Numerator	County Percentage	County Molecular/Numerator	Chi-Square Value	P-Value	Degrees of Freedom	Statistical Significance
BSL-2	0.9869	977/990	0.9815	318/324	0.9913	572/577	0.9775	87/89	2.21	0.331	2	0
BSL-3	0.2414	239/990	0.6296	204/324	0.0572	33/577	0.0225	2/89	396.86	<0.001	2	1

## Sheet: Sheet2
Sampling Storage and Transportation Regulations	Percentage of All Records	Molecular/Numerator of All Records	Provincial Percentage	Provincial Molecular/Numerator	Municipal Percentage	Municipal Molecular/Numerator	County Percentage	County Molecular/Numerator	Chi-Square Value	P-Value	Degrees of Freedom	Statistical Significance
Standard Sampling Procedures	0.9535	944/990	0.9506	308/324	0.948	547/577	1	89/89	4.797	0.091	2	0
Standardized Sampling Forms	0.9455	936/990	0.9599	311/324	0.9376	541/577	0.9438	84/89	2	0.368	2	0
Sample Information is Recorded in Paper or Computer Systems	0.9475	938/990	0.9414	305/324	0.9567	552/577	0.9101	81/89	3.721	0.156	2	0
Standards or Principles for Rejecting Non-conforming Samples	0.9	891/990	0.8611	279/324	0.9116	526/577	0.9663	86/89	10.655	0.005	2	1
Samples are Stored if Not Tested Immediately	0.9515	942/990	0.9444	306/324	0.9567	552/577	0.9438	84/89	0.798	0.671	2	0
Biosafety Transport Boxes Complying with National Regulations	0.9758	966/990	0.9691	314/324	0.9809	566/577	0.9663	86/89	1.592	0.451	2	0
Established Comprehensive Sample Transport System	0.7424	735/990	0.7377	239/324	0.7383	426/577	0.7865	70/89	0.995	0.608	2	0
Personnel Responsible for Transport Trained in Infectious Sample Transport (National Regulations)	0.8949	886/990	0.9105	295/324	0.8839	510/577	0.9101	81/89	1.802	0.406	2	0
Personnel Responsible for Transport Trained in Infectious Sample Transport (International Regulations)	0.6202	614/990	0.6821	221/324	0.5841	337/577	0.6292	56/89	8.501	0.014	2	1

## Sheet: Sheet3
Contents Included in Biosafety Standards or Norms	Percentage of All Records	Molecular/Numerator of All Records	Provincial Percentage	Provincial Molecular/Numerator	Municipal Percentage	Municipal Molecular/Numerator	County Percentage	County Molecular/Numerator	Chi-Square Value (Provincial, Municipal, County Gro	P-Value	Degrees of Freedom	Statistical Significance
Handwashing	0.8535	845/990	0.8025	260/324	0.8666	500/577	0.9551	85/89	14.878	0.00059	2	1
Personal Protective Equipment (PPE)	0.9717	962/990	0.9691	314/324	0.9723	561/577	0.9775	87/89	0.194	0.907	2	0
Disinfection of Contaminated Items	0.9646	955/990	0.966	313/324	0.9653	557/577	0.9551	85/89	0.267	0.875	2	0
Autoclaving	0.9687	959/990	0.9784	317/324	0.9636	556/577	0.9663	86/89	1.515	0.469	2	0
Cleaning of Glassware	0.6667	660/990	0.5586	181/324	0.6915	399/577	0.8989	80/89	40.212	<0.00001	2	1
Waste Disposal	0.9677	958/990	0.966	313/324	0.9688	559/577	0.9663	86/89	0.056	0.972	2	0
Laboratory Cleaning and Maintenance	0.8242	816/990	0.7469	242/324	0.8492	490/577	0.9438	84/89	24.643	<0.00001	2	1
Storage and Destruction of Hazardous Samples	0.9414	932/990	0.929	301/324	0.9428	544/577	0.9775	87/89	3.028	0.22	2	0
Sample Spillage	0.9525	943/990	0.9568	310/324	0.9463	546/577	0.9775	87/89	1.859	0.395	2	0
Laboratory-Related Injuries	0.8848	876/990	0.8796	285/324	0.8787	507/577	0.9438	84/89	3.34	0.188	2	0
Fire Incidents	0.8414	833/990	0.858	278/324	0.825	476/577	0.8876	79/89	3.266	0.195	2	0

## Sheet: Sheet4
Laboratory Reagents and Consumables Management	Percentage of All Records	Molecular/Numerator of All Records	Provincial Percentage	Provincial Molecular/Numerator	Municipal Percentage	Municipal Molecular/Numerator	County Percentage	County Molecular/Numerator	Chi-Square Value (Provincial, Municipal, County Groups)	P-Value	Degrees of Freedom	Statistical Significance
Dedicated Personnel for Ordering, Storing, and Managing	0.8571	846/990	0.7932	257/324	0.8756	505/577	0.9438	84/89	17.4966	0.000159	2	1
Standardized Procedures for Ordering, Storing, and Managing	0.9051	896/990	0.9167	297/324	0.8967	517/577	0.9213	82/89	1.33215	0.51372	2	0
Inventory Registration System	0.8676	857/990	0.8395	272/324	0.8813	508/577	0.8652	77/89	2.98619	0.224676	2	0
Regular Stock Level Checks of Reagents and Consumables	0.9353	922/990	0.8951	290/324	0.9449	545/577	0.9775	87/89	11.206	0.003687	2	1
Adequate Space for Storing Room Temperature Reagents and Consumables	0.8606	852/990	0.8241	267/324	0.8702	502/577	0.9326	83/89	7.87415	0.019505	2	1
Sufficient 4°C Refrigerators for Storing Reagents and Consumables	0.8727	864/990	0.8333	270/324	0.8918	514/577	0.8989	80/89	6.77412	0.033808	2	1
Sufficient -20°C Freezers for Storing Reagents and Consumables	0.8687	860/990	0.821	266/324	0.8948	516/577	0.8764	78/89	9.82233	0.007364	2	1
